# Supplementary material for: Selective Cleaning Enhances Machine Learning Accuracy for Drug Repurposing: Multiscale Discovery of MDM2 Inhibitors
Source: Molecules. 2025 Jul 16;30(14):2992. doi: 10.3390/molecules30142992 (PMC12299252; doi:10.3390/molecules30142992)
Supplement: Supplementary file 1 [file molecules-30-02992-s001.zip]

Archive with 1 entries (1 files):
- molecules-3716759-supplementary.pdf
